# Supplementary material for: Influence of probiotic supplementation on the developing microbiota in human preterm neonates
Source: Gut Microbes. 2020 Oct 23;12(1):1826747. doi: 10.1080/19490976.2020.1826747 (PMC7588225; doi:10.1080/19490976.2020.1826747)
Supplement: Supplemental Material [file KGMI_A_1826747_SM4232.zip]

Archive with 14 entries (13 files):
- Supplementary information/
- Supplementary information/FigureS1.tif
- Supplementary information/FigureS2.tif
- Supplementary information/FigureS3.tif
- Supplementary information/FigureS4.tif
- Supplementary information/FigureS5_280620.tif
- Supplementary information/FigureS6.tif
- Supplementary information/FigureS7.tif
- Supplementary information/FigureS8.tif
- Supplementary information/FigureS9.tif
- Supplementary information/Supplemantary_Table_1.xlsx
- Supplementary information/Supplemantary_Table_2.xlsx
- Supplementary information/Supplemantary_Table_3.xlsx
- Supplementary information/Supplementary legends.docx
