# Supplementary material for: Influence of probiotic supplementation on the developing microbiota in human preterm neonates
Source: Gut Microbes. 2020 Oct 23;12(1):1826747. doi: 10.1080/19490976.2020.1826747 (PMC7588225; doi:10.1080/19490976.2020.1826747)
Supplement: Supplemental Material [file KGMI_A_1826747_SM4232.zip › Supplementary information/Supplemantary_Table_1.xlsx]

## Sheet: updated
	Controls					Probiotic1					Probiotic2
Variable*	T0 [n (%)]	T1 [n (%)]	T2 [n (%)]	T3 [n (%)]		T0 [n (%)]	T1 [n (%)]	T2 [n (%)]	T3 [n (%)]		T0 [n (%)]	T1 [n (%)]	T2 [n (%)]	T3 [n (%)]
Birthmode
Vaginal delivery	0 (0)	1 (5)	2 (10)	0 (0)		1 (33)	2 (7)	1 (5)	2 (12)		1 (33)	2 (10)	2 (13)	1 (9)
Cesarean section	9 (100)	19 (95)	19 (90)	7 (100)		2 (66)	26 (93)	18 (95)	14 (88)		2 (67)	19 (90)	14 (88)	10 (91)
Antibiotics at T after age of 3 days
Yes	2 (22)	1 (5)	1 (5)	0 (0)		1 (33)	3 (11)	0 (0)	1 (6)		2 (67)	2 (10)	0 (0)	0 (0)
No	7 (78)	14 (70)	18 (86)	6 (86)		2 (66)	25 (89)	19 (100)	15 (94)		0 (0)	19 (90)	16 (100)	11 (100)
Birth weight
<1000 g	3 (33)	9 (45)	9 (43)	4 (57)		2 (66)	10 (36)	13 (68)	11 (69)		3 (100)	15 (71)	14 (87)	10 (91)
>1000 g	6 (67)	11 (55)	12 (57)	3 (43)		1 (33)	18 (64)	6 (32)	5 (31)		0 (0)	6 (29)	2 (13)	1 (10)
Gestational age
<28	2 (22)	8 (40)	8 (38)	3 (43)		1 (33)	11 (39)	8 (42)	11 (69)		3 (100)	13 (62)	12 (75)	9 (82)
>28	7 (78)	12 (60)	13 (62)	4 (57)		1 (33)	17 (61)	11 (58)	5 (31)		0 (0)	8 (38)	4 (25)	2 (18)
PROM
at delivery	6 (67)	12 (60)	13 (62)	4 (57)		3 (100)	19 (68)	12 (63)	7 (44)		3 (100)	17 (81)	14 (87)	10 (91)
before delivery	3 (33)	8 (40)	8 (38)	3 (43)		0 (0)	9 (32)	7 (37)	9 (56)		0 (0)	4 (19)	2 (13)	1 (9)
Sepsis
Yes	2 (22)	1 (5)	1 (5)	0 (0)		0 (0)	0 (0)	0 (0)	0 (0)		0 (0)	0 (0)	0 (0)	0 (0)
No	7 (78)	14 (70)	18 (86)	6 (86)		3 (100)	28 (100)	19 (100)	16 (100)		3 (100)	21 (100)	16 (100)	11 (100)
Milktype
Breastfeeding	3 (33)	7 (35)	7 (33)	2 (29)		0 (0)	17 (61)	10 (53)	8 (50)		3 (100)	15 (71)	13 (81)	8 (73)
Formula	5 (56)	6 (40)	10 (48)	3 (43)		3 (100)	8 (29)	6 (32)	4 (25)		0 (0)	6 (29)	3 (19)	3 27)
Mixed	1 (11)	3 (15)	2 (10)	1 (14)		0 (0)	3 (11)	3 (16)	4 (25)		0 (0)	0 (0)	0 (0)	0 (0)
Sex
Male	3 (33)	7 (35)	8 (38)	2 (29)		1 (33)	13 (46)	11 (58)	7 (44)		2 (67)	11 (52)	9 (56)	8 (73)
Female	6 (67)	13 (65)	13 (62)	5 (71)		2 (66)	15 (54)	8 (42)	9 (56)		1 (33)	10 (48)	7 (44)	3 (27)
Variable - Median [IQR]
Birth Weight (in grams)	1040 [985-1085]	1038 [824-1123]	1040 [835-1130]	990 [748-1128]		970 [760-1450]	943 [830-2171]	900 [738-1150]	825 [611-1113]		700 [725-680]	880 [680-1030]	870 [695-940]	780 [670-943]
Gestational age (in weeks)	29 [28-29]	28 [27-29]	28 [27-29]	29 [26-29]		30 [29-30]	29 [26-30]	29 [26-29]	26 [24-28]		26 [25-26]	27 [26-28]	27 [26-27]	27 [26-27]
*Numbers may not add up to 100% due to missing data
