# Supplementary material for: Influence of probiotic supplementation on the developing microbiota in human preterm neonates
Source: Gut Microbes. 2020 Oct 23;12(1):1826747. doi: 10.1080/19490976.2020.1826747 (PMC7588225; doi:10.1080/19490976.2020.1826747)
Supplement: Supplemental Material [file KGMI_A_1826747_SM4232.zip › Supplementary information/Supplemantary_Table_2.xlsx]

## Sheet: Table_S2
Table S2: Permutational analysis of the variance
Variable	Timepoint	P-value
Milktype	T0	0.211
	T1	0.034
	T2	0.074
	T3	0.005
Sepsis	T0	0.437
	T1	0.465
	T2	0.231
	T3	NA
Antibiotics	T0	0.506
	T1	0.344
	T2	0.247
	T3	0.167
Birthmode	T0	0.17
	T1	0.972
	T2	0.607
	T3	0.756
Birthweight	T0	0.204
	T1	0.893
	T2	0.139
	T3	0.52
Gestational age	T0	0.044
	T1	0.963
	T2	0.247
	T3	0.096
Sex	T0	0.77
	T1	0.732
	T2	0.228
	T3	0.513
PROM	T0	0.97
	T1	0.732
	T2	0.02
	T3	0.514
