# Supplementary material for: Influence of probiotic supplementation on the developing microbiota in human preterm neonates
Source: Gut Microbes. 2020 Oct 23;12(1):1826747. doi: 10.1080/19490976.2020.1826747 (PMC7588225; doi:10.1080/19490976.2020.1826747)
Supplement: Supplemental Material [file KGMI_A_1826747_SM4232.zip › Supplementary information/Supplemantary_Table_3.xlsx]

## Sheet: Table_S3
Table S3: PERMANOVA on probiotic groups corrected by significant covariates
Adjusted for	Timepoint	P-value for probiotic group
Milktype	T1	0.001
	T3	0.002
Gestational Age	T0	0.125
PROM	T2	0.001
